# Supplementary material for: Older Age Is Associated with Fewer Depression and Anxiety Symptoms Following Extreme Weather Adversity
Source: Int J Environ Res Public Health. 2025 Oct 11;22(10):1548. doi: 10.3390/ijerph22101548 (PMC12564414; doi:10.3390/ijerph22101548)
Supplement: Supplementary file 1 [file ijerph-22-01548-s001.zip]

Archive with 1 entries (1 files):
- ijerph-3855973-supplementary.pdf
